# Supplementary material for: What does soil-transmitted helminth elimination look like? Results from a targeted molecular detection survey in Japan
Source: Parasit Vectors. 2020 Jan 8;13:6. doi: 10.1186/s13071-019-3875-z (PMC6950881; doi:10.1186/s13071-019-3875-z)
Supplement: Supplementary file 1 — Additional file 1: Table S1. Number of detected STH cases at each branch of BML, Inc. (courtesy of BML). Table S2. Number of detected STH cases at each branch of JAPC [37–45]. Table S3. Study sites and their historic levels of STH. Table S4. Participation percentage of each school, kindergarten and a nursery. Table S5. Potential risk factors and behaviors per location. [file 13071_2019_3875_MOESM1_ESM.xlsx]

## Sheet: Table S1
	Table S1. Number of detected STH cases at each branch of BML, Inc. (courtesy of BML)
	Prefecture	2002	2003	2004	2005	2006	2007	2008	2009	2010	2011	2012	2013	2014	2015	2016
	Hokkaido	5	1	1	2		1
	Aomori	1
	Iwate						1
	Akita
	Yamagata						1
	Niigata			1			1
	Miyagi
	Fukushima		1		1
	Toyama			1	2									1
	Nagano	2
	Gunma	2	4		1	1	2
	Ibaraki	2		2
	Tochigi							1				1
	Chiba	3		4	1	4	1	1						1
	Tokyo	14	7	4	3	5		8	3	1	1	2		1		1
	Saitama	6	5	3	4	1	2	3		6	1	2		1	1
	Kanagawa	1	3		3	1				2		2	1		1
	Ishikawa					1
	Fukui	1
	Gifu			1
	Shizuoka		1
	Aichi					1		1				1			3
	Ehime			1			1	1			1
	Tokushima				1
	Wakayama												1
	Nara			1		1
	Osaka		1						1			1
	Kyoto	1					1
	Hiroshima		1	1	1							1
	Tottori					1
	Yamaguchi								1
	Fukuoka	1	1		1		1
	Nagasaki			1											1
	Miyazaki	1		1		1
	Kagoshima	1					1
	Okinawa		1
	Unknown					1
	Total	41	26	22	20	18	13	15	5	9	3	10	2	4	6	1

## Sheet: Table S2
	Table S2. Number of detected STH cases at each branch of JAPC [37–45]
	Branch	2002 (n = 314372)	2003 (n = 302306)	2004 (n = 293070)	2005 (n = 257011)	2006 (n = 232749)	2007 (n = 208360)	2008 (n = 167674)	2009 (n = 148315)	2010 (n = 147643)
	Iwate			1	1
	Miyagi
	Fukushima	1				1		11	10	16
	Ibaraki
	Tochigi
	Gunma
	Saitama
	Chiba	7	11	11	5	2	3	3	1	1
	Tokyo			3	24	23	23	19	15	13
	Kanagawa
	Niigata
	Ishikawa			1	2
	Fukui	4		3	2		3	1	4	1
	Yamanashi				7
	Nagano
	Shizuoka	1		2	3			1
	Aichi 1							2
	Aichi 2		2				1	3		3
	Mie
	Shiga
	Kyoto
	Osaka
	Hyogo
	Tottori			2			3
	Shimane				2		1
	Okayanma		1
	Hiroshima
	Yamaguchi
	Kagawa	7		4	5	1
	Ehime				2	1	4	8	1	6
	Kochi		1			1			2
	Fukuoka
	Nagasaki
	Kumamoto
	Miyazaki
	Kagoshima			1
	Okinawa	1	1
	Total	21	16	28	53	29	38	48	33	40

## Sheet: Table S3
	Table S3. Study sites and their historic levels of STH
	Prefecture	Sample collected site	Ascaris prevalence among elementary school children in 1966 [19]	Ascaris cases confirmed by BML in 2002-2016	STH cases confirmed by JAPC in 2002-2010
	Nagasaki	2 elementary schools and 2 kindergartens	0.047	2	0
	Ehime	3 elementary schools	0.046	4	22
	Kochi	3 elementary schools	0.031	No data	4
	Tochigi	1 kindergarten	0.048	2	0
	Ibaraki	1 nursery	0.033	4	0

## Sheet: Table S4
	Table S4. Participation percentage of each school, kindergarten and a nursery
	Prefecture	Sample collection site	Number of students	Number of participants	Participation percentage
	Nagasaki	Kindergarten	46	37	0.804348
	Nagasaki	Kindergarten	124	28	0.225806
	Nagasaki	Elementary	581	133	0.228916
	Nagasaki	Elementary	105	23	0.219048
	Ehime	Elementary	211	59	0.279621
	Ehime	Elementary	163	98	0.601227
	Ehime	Elementary	174	97	0.557471
	Kochi	Elementary	277	67	0.241877
	Kochi	Elementary	28	4	0.142857
	Kochi	Elementary	50	5	0.1
	Tochigi	Kindergarten	141	87	0.617021
	Ibaraki	Nursery	40	11	0.275
	Total	All the sites	1940	649	0.334536

## Sheet: Table S5
	Table S5. Potential risk factors and behaviors per location
	Risk factor			Category	Nagasaki (n = 236)			Ehime (n = 254)			Kochi (n = 23)			Tochigi (n = 96)			Ibaraki (n = 15)		Total (n = 624)
					n	%		n	%		n	%		n	%		n	%	n	%
	Water
		Main source of drinking water		Piped into household	189	0.800847		212	0.834646		19	0.826087		57	0.59375		11	0.733333	488	0.782051
				Bottled water	43	0.182203		36	0.141732		2	0.0869565		32	0.333333		4	0.266667	117	0.1875
				Well water	2	0.00847458		3	0.011811		2	0.0869565		4	0.0416667		0	0	11	0.0176282
				River water	0	0		0	0		0	0		0	0		0	0	0	0
				Other	0	0		0	0		0	0		0	0		0	0	0	0
				No response	2	0.00847458		3	0.011811		0	0		3	0.03125		0	0	8	0.0128205
	Sanitation
		Sewage system		Public sewage	174	0.737288		153	0.602362		2	0.0869565		42	0.4375		13	0.866667	384	0.615385
				Septic tank	24	0.101695		66	0.259843		18	0.782609		43	0.447917		2	0.133333	153	0.245192
				Treatment at home	5	0.0211864		0	0		1	0.0434783		1	0.0104167		0	0	7	0.0112179
				Other methods	5	0.0211864		3	0.011811		1	0.0434783		0	0		0	0	9	0.0144231
				Don't want to answer	0	0		1	0.00393701		0	0		0	0		0	0	1	0.00160256
				Unsure or no response	28	0.118644		31	0.122047		1	0.0434783		10	0.104167		0	0	70	0.112179
		Toilet facility at home		Pit latrine	13	0.0550847		9	0.0354331		1	0.0434783		6	0.0625		0	0	29	0.0464744
				Pour-flush toilet	19	0.0805085		6	0.023622		3	0.130435		0	0		0	0	28	0.0448718
				Flush toilet	202	0.855932		230	0.905512		17	0.73913		85	0.885417		15	1	549	0.879808
				Both Pit latrine and flush	0	0		0	0		1	0.0434783		0	0		0	0	1	0.00160256
				Unsure or no response	2	0.00847458		9	0.0354331		1	0.0434783		5	0.0520833		0	0	17	0.0272436
	Hygiene practice
		Hand-washing after defecation		Always	144	0.610169		156	0.614173		16	0.695652		47	0.489583		4	0.266667	367	0.588141
				Usually	64	0.271186		59	0.232283		7	0.304348		33	0.34375		8	0.533333	171	0.274038
				Sometimes	27	0.114407		29	0.114173		0	0		9	0.09375		2	0.133333	67	0.107372
				Never	0	0		6	0.023622		0	0		4	0.0416667		1	0.0666667	11	0.0176282
				No answer	1	0.00423729		4	0.015748		0	0		3	0.03125		0	0	8	0.0128205
		Hand-washing before eating		Always	51	0.216102		68	0.267717		9	0.391304		24	0.25		4	0.266667	156	0.25
				Usually	109	0.461864		103	0.405512		9	0.391304		40	0.416667		7	0.466667	268	0.429487
				Sometimes	67	0.283898		68	0.267717		4	0.173913		27	0.28125		4	0.266667	170	0.272436
				Never	8	0.0338983		12	0.0472441		1	0.0434783		3	0.03125		0	0	24	0.0384615
				No answer	1	0.00423729		3	0.011811		0	0		2	0.0208333		0	0	6	0.00961538
	Eating habits
		Consumption of homegrown vegetables		Yes	97	0.411017		142	0.559055		11	0.478261		74	0.770833		12	0.8	336	0.538462
				No	132	0.559322		99	0.389764		11	0.478261		16	0.166667		3	0.2	261	0.418269
				I don't know	6	0.0254237		9	0.0354331		1	0.0434783		4	0.0416667		0	0	20	0.0320513
				No answer	1	0.00423729		4	0.015748		0	0		2	0.0208333		0	0	7	0.0112179
	Travel history within 2 years
		To Asia, Africa, and South America		Yes	17	0.0720339		1	0.00393701		0	0		1	0.0104167		0	0	19	0.0304487
				No	219	0.927966		250	0.984252		23	1		95	0.989583		15	1	602	0.964744
				No response	0	0		3	0.011811		0	0		0	0		0	0	3	0.00480769
